# Supplementary material for: The Micro-Immunotherapy Medicine 2LEID Exhibits an Immunostimulant Effect by Boosting Both Innate and Adaptive Immune Responses
Source: Int J Mol Sci. 2021 Dec 22;23(1):110. doi: 10.3390/ijms23010110 (PMC8744989; doi:10.3390/ijms23010110)
Supplement: Supplementary file 1 [file ijms-23-00110-s001.zip]

Archive with 5 entries (5 files):
- paper 2LEID Sup Fig Legends_revised.pdf
- Sup Figure S1.jpg
- Sup Figure S2.pdf
- Sup Figure S3.pdf
- Sup Figure S4.pdf
